# Supplementary material for: A Cell Culture System to Investigate Marek’s Disease Virus Integration into Host Chromosomes
Source: Microorganisms. 2021 Dec 1;9(12):2489. doi: 10.3390/microorganisms9122489 (PMC8706938; doi:10.3390/microorganisms9122489)
Supplement: Supplementary file 1 [file microorganisms-09-02489-s001.zip]

Archive with 1 entries (1 files):
- microorganisms-1447096-supplementary.pdf
